# Supplementary material for: A novel algorithm to determine ventilation parameters during cardiopulmonary resuscitation using pneumotachography waveform data
Source: Resusc Plus. 2026 Jan 21;28:101238. doi: 10.1016/j.resplu.2026.101238 (PMC12886083; doi:10.1016/j.resplu.2026.101238)
Supplement: Supplementary file 1 — Tests and corresponding ventilator settings used in the evaluation. [file mmc1.xlsx]

## Sheet: testparametrar
Ventilator settings used for testing
file	Testvent	Vti (inspiratory tidal volume), ml	PIP (peak airway pressure), cmH20	Ventilation frequency/minute	Vte (expiratory tidal volume), ml	PEEP (Positive end expiratory pressure), cmH20	I:E	Ventilation approach	Mode ventilator	Ventilator model	Comments
1 25_09_04-10_37_32 Signals.txt	1	612	18	10	630	0	01:02:00	Continuous/No CPR	Pressure controlled	Maquet Servo-i
2 25_09_04-10_42_30 Signals.txt	2	337	15	10	350	0	01:02:00	Continuous/No CPR	Pressure controlled	Maquet Servo-i
3 25_09_04-10_46_22 Signals.txt	3	202	30	10	208	0	01:02:00	Continuous/No CPR	Pressure controlled	Maquet Servo-i
4 25_09_04-10_51_55 Signals.txt	4	594	27	10	620	0	01:02:00	Continuous/No CPR	Pressure controlled	Maquet Servo-i
5 25_09_04-10_56_21 Signals.txt	5	462	45	20	473	0	01:02:00	Continuous/No CPR	Pressure controlled	Maquet Servo-i
6 25_09_04-11_00_04 Signals.txt	6	461	36	10	479	0	01:02:00	Continuous/No CPR	Volume controlled	Maquet Servo-i
7 25_09_04-11_21_11 Signals.txt	7	350	20	15	200	0	01:02:00	Continuous/No CPR	Pressure controlled	Maquet Servo-i	Simulated leakage
8 25_09_04-11_26_27 Signals.txt	8	546	20	20	409	0	01:02:00	Continuous/No CPR	Pressure controlled	Maquet Servo-i	Simulated leakage
9 25_09_04-11_32_06 Signals.txt	9	425	20	15	238	0	01:02:00	Continuous/No CPR	Pressure controlled	Maquet Servo-i	Simulated leakage
10 25_09_04-11_36_49 Signals.txt	10	177	16	30	180	0	00:01:01.300000	Continuous/No CPR	Pressure controlled	Maquet Servo-i
11 25_09_04-11_39_30 Signals.txt	11	517	27	30	527	0	00:01:01.200000	Continuous/No CPR	Pressure controlled	Maquet Servo-i
12 25_09_04-11_44_37 Signals.txt	12	238	22	10	245	0	01:02:00	Asynchronous to compressions	Pressure controlled	Maquet Servo-i	Mean values of Vti and PIP based on each individual ventilation stated by the ventilator used instead of set tidal volume and PIP
13 25_09_04-11_50_52 Signals.txt	13	430	27	10	530	0	01:05:00	Asynchronous to compressions	Pressure controlled	Maquet Servo-i	Mean values of Vti and PIP based on each individual ventilation stated by the ventilator used instead of set tidal volume and PIP
14 25_09_04-11_57_20 Signals.txt	14	510	28	#	526	0	01:01:00	Synchronous to compressions	Pressure controlled	Maquet Servo-i
15 25_09_04-12_05_06 Signals.txt	15	290	30	#	299	0	01:01:00	Synchronous to compressions	Pressure controlled	Maquet Servo-i
16 25_10_15-13_03_43 Signals.txt	16	300	15	20	299	0	01:02:00	Continuous/No CPR	Volume controlled	Maquet Servo-u	Uncalibrated -4 cmH2O¤
17 25_10_15-13_08_50 Signals.txt	17	400	18	15	399	0	01:02:00	Continuous/No CPR	Volume controlled	Maquet Servo-u	Uncalibrated -4,5 cmH2O¤
18 25_10_15-13_12_28 Signals.txt	18	500	21	15	499	0	01:02:00	Continuous/No CPR	Volume controlled	Maquet Servo-u	Uncalibrated -5 cmH2O¤
19 25_10_15-13_16_30 Signals.txt	19	600	20	10	597	0	01:02:00	Continuous/No CPR	Volume controlled	Maquet Servo-u	Uncalibrated -5,5 cmH2O¤
20 25_10_15-13_19_40 Signals.txt	20	600	23	15	577	0	01:02:00	Continuous/No CPR	Volume controlled	Maquet Servo-u	Uncalibrated -5,5 cmH2O¤
21 25_10_15-13_24_25 Signals.txt	21	500	30	30	497	0	01:02:00	Continuous/No CPR	Volume controlled	Maquet Servo-u	Uncalibrated -6 cmH2O¤
22 25_10_15-13_29_18 Signals.txt	22	500	29	30	340	0	01:02:00	Continuous/No CPR	Volume controlled	Maquet Servo-u	Leakage, Uncalibrated-6 cmH2O¤
23 25_10_15-13_35_17 Signals.txt	23	500	30	30	338	0	01:02:00	Continuous/No CPR	Volume controlled	Maquet Servo-u	Simulated leakage
24 25_10_15-13_38_40 Signals.txt	24	500	18	15	215	0	01:02:00	Continuous/No CPR	Volume controlled	Maquet Servo-u	Simulated leakage
25 25_10_15-13_55_02 Signals.txt	25	500	37	10	548	0	01:02:00	Asynchronous to compressions	Volume controlled	Maquet Servo-u	Mean values of Vti and PIP based on each individual ventilation stated by the ventilator used instead of set tidal volume and PIP
26 25_10_15-14_00_56 Signals.txt	26	400	40	15	413	0	01:02:00	Asynchronous to compressions	Volume controlled	Maquet Servo-u	Mean values of Vti and PIP based on each individual ventilation stated by the ventilator used instead of set tidal volume and PIP
27 25_10_15-14_11_38 Signals.txt	27	504	32	10	*	0	01:02:00	Asynchronous to compressions	Volume controlled	Maquet Servo-u	Mean values of Vti and PIP based on each individual ventilation stated by the ventilator used instead of set tidal volume and PIP
28 25_10_15-14_16_51 Signals.txt	28	334	26	10	*	0	01:02:00	Asynchronous to compressions	Volume controlled	Maquet Servo-u	Mean values of Vti and PIP based on each individual ventilation stated by the ventilator used instead of set tidal volume and PIP
29 25_10_15-14_26_40 Signals.txt	29	304	39	10	*	0	01:02:00	Asynchronous to compressions	Volume controlled	Maquet Servo-u	Mean values of Vti and PIP based on each individual ventilation stated by the ventilator used instead of set tidal volume and PIP
30 25_10_15-14_36_36 Signals.txt	30	286	36	10	*	0	01:02:00	Asynchronous to compressions	Volume controlled	Maquet Servo-u	Mean values of Vti and PIP based on each individual ventilation stated by the ventilator used instead of set tidal volume and PIP
31 25_10_15-14_45_48 Signals.txt	31	454	36	10	*	0	01:02:00	Asynchronous to compressions	Volume controlled	Maquet Servo-u	Mean values of Vti and PIP based on each individual ventilation stated by the ventilator used instead of set tidal volume and PIP
32 25_10_15-14_50_37 Signals.txt	32	549	44	10	*	0	01:02:00	Asynchronous to compressions	Volume controlled	Maquet Servo-u	Mean values of Vti and PIP based on each individual ventilation stated by the ventilator used instead of set tidal volume and PIP
33 25_10_15-14_57_16 Signals.txt	33	300	16	#	297	0	01:01:00	Synchronous to compressions	Volume controlled	Maquet Servo-u
34 25_10_15-15_01_29 Signals.txt	34	500	22	#	498	0	01:01:00	Synchronous to compressions	Volume controlled	Maquet Servo-u
35 25_10_15-15_05_35 Signals.txt	35	600	25	#	598	0	01:01:00	Synchronous to compressions	Volume controlled	Maquet Servo-u
36 25_10_15-15_09_47 Signals.txt	36	500	21	#	282	0	01:01:00	Synchronous to compressions	Volume controlled	Maquet Servo-u	Simulated leakage
37 25_10_15-15_13_27 Signals.txt	37	300	13	#	125	0	01:01:00	Synchronous to compressions	Volume controlled	Maquet Servo-u	Simulated leakage
*=Vte values from ventilator during ventilations asynchronous to compressions not reliable, due to not employing active/inactive phase as in the presented algorithm. See discussion.
#=Ventilator set to a ventilaton frequency of 30, but ventilation frequency during Synchronous to compressions ventilation is determined by length of pause and duration of ventilations.
¤= Pneumotachography device was uncalibrated with a basline value of flow of the stated value instead of 0
