# Supplementary material for: A novel algorithm to determine ventilation parameters during cardiopulmonary resuscitation using pneumotachography waveform data
Source: Resusc Plus. 2026 Jan 21;28:101238. doi: 10.1016/j.resplu.2026.101238 (PMC12886083; doi:10.1016/j.resplu.2026.101238)
Supplement: Supplementary file 2 — Additional quantifications of performance of the algorithm and the standard method. [file mmc2.zip]

Archive with 1 entries (1 files):
- Supplemental file 2 revision.html
